# Supplementary material for: Screening of Bacteriocinogenic Lactic Acid Bacteria and Their Characterization as Potential Probiotics
Source: Microorganisms. 2020 Mar 11;8(3):393. doi: 10.3390/microorganisms8030393 (PMC7142618; doi:10.3390/microorganisms8030393)
Supplement: Supplementary file 1 [file microorganisms-08-00393-s001.zip]

Archive with 4 entries (2 files):
- microorganisms-721752-supplementary/
- microorganisms-721752-supplementary/Supplementary files/
- microorganisms-721752-supplementary/Supplementary files/Figure S1.pdf
- microorganisms-721752-supplementary/Supplementary files/Table S1.pdf
